# Supplementary material for: Individual Deviation-Based Functional Hypergraph for Identifying Subtypes of Autism Spectrum Disorder
Source: Brain Sci. 2024 Jul 24;14(8):738. doi: 10.3390/brainsci14080738 (PMC11352392; doi:10.3390/brainsci14080738)
Supplement: Supplementary file 1 [file brainsci-14-00738-s001.zip]

Archive with 1 entries (1 files):
- brainsci-3083091-supplementary.pdf
